# Supplementary material for: Longitudinal telomere length and body composition in healthy term-born infants during the first two years of life
Source: PLoS One. 2021 Feb 2;16(2):e0246400. doi: 10.1371/journal.pone.0246400 (PMC7853438; doi:10.1371/journal.pone.0246400)
Supplement: S1 Dataset — (XLSX) [file pone.0246400.s001.xlsx]

## Sheet: Study data
Study number	Sex	LTL 3 months	LTL 2 years
1	0		3.313
2	0		4.088
3	0		3.146
4	0		3.639
5	0		3.639
6	0		3.838
7	0		3.538
8	1		3.972
9	0		2.972
10	0		3.736
11	1		4.088
12	0		3.336
13	1		3.758
14	0		2.891
15	0		3.538
16	0	4.038	3.344
17	0	5.406	3.758
18	0	4.304	4.086
19	1	3.763
20	1	3.743	3.743
21	0	5.829	3.434
22	0	5.711	3.639
23	1	4.844	3.508
24	0	3.96	3.75
25	0	7.021	3.885
26	1	5.759	4.82
27	0	5.838	3.977
28	1	5.448	3.648
29	0	5.868	4.214
30	1	5.798	3.436
31	0		3.25
32	0	5.047	3.958
33	1	4.515	4.488
34	0	5.09	3.539
35	1	3.248
36	1	4.65	4.27
37	0	3.953	3.65
38	1	3.646	3.242
39	0	3.253
40	1	3.075	2.809
41	1	3.872	3.338
42	0	2.972
43	0	5.935	3.153
44	0	3.86	3.646
45	0	6.266
46	0	3.658
47	0	4.112	4.08
48	0	3.453	2.975
49	0	4.112	4.09
50	1	3.864	3.864
51	0		3.632
52	1	3.835	3.525
53	1	4.344	3.536
54	0	4.186	3.62
55	0	4.093	3.553
56	0	3.77	3.519
57	0	3.866	3.75
58	1	3.644	3.072
59	1	4.599	4.223
60	1	3.857	3.34
61	0	4.04	3.62
62	1	3.519	3.29
63	0	2.675	2.378
64	0	3.299	3
65	0	3.795	3.783
66	1	3.984	3.513
67	1	3.788	3.661
68	0	3.341	3.229
69	0	3.644	3.339
70	1	4.378	3.898
71	1	3.568	3.269
72	1	3.783	3.968
73	0	3.367	3.156
74	0	4.023	5.511
75	0	3.673
76	0	3.547	3.903
77	0	3.201	3.086
78	0	3.822	3.235
79	0	3.547	3.267
80	1		3.898
81	1	3.875
82	0	3.469	3.178
83	0	3.977	3.566
84	1	4.107	3.68
85	1	5.996
86	1	4.391	3.864
87	0	3.735	3.602
88	0	3.625	3.426
89	0	3.897	4.679
90	1	4.126	4.596
91	1	4.102	4.007
92	1	3.782	3.545
93	1	5.856
94	0	4.646	4.504
95	1	4.843	3.743
96	1	3.965	4.209
97	0	4.054	3.911
98	0	3.565	3.093
99	0	4.331	4.083
100	0	5.703	3.77
101	1	4.595	4.312
102	1	4.72	5.147
103	1	3.913	4.882
104	0	3.622	3.858
105	0	4.324	6.139
106	0	4.704	4.321
107	0	5.007	3.973
108	0	4.449	4.052
109	1	4.721	4.349
110	1	4.826
111	1	4.726	4.449
112	0	4.209	3.98
113	0		4.734
114	0	5.812	5.008
115	0	4.079	4.618
116	0	4.458	3.854
117	0	5.014	4.59
118	0		3.433
119	1	4.44	4.585
120	1	3.411	3.512
121	1	3.858	3.743
122	1	3.98	3.637
123	0	4.863	3.743
124	1	4.605	4.083
125	0	3.98	4.688
126	1	3.877	3.67
127	1	4.757	5.66
128	0	3.774	3.547
129	0	4.257	3.896
130	0	4.768	4.128
131	1	4.5	4.468
132	0	4.904
133	0	3.576	3.191
134	0	4.974	4.661
135	1	4.515	4.959
136	1	4.272	3.839
137	1	4.348	3.793
138	1	4.318	4.054
139	1	3.991
140	1	3.875	3.459
141	0	3.68	4.42
142	1	6.274	4.277
143	0	4.813	3.651
144	0	4.128	3.784
145	1	4.672	4.65

## Sheet: Legends
Study number	participants
Sex	0=male, 1=female
LTL 3 months	telomere length at age 3 months
LTL 2 years	telomere length at age 2 years
